# Supplementary material for: A novel high-throughput qPCR chip for solving co-infections in RAS farmed rainbow trout
Source: Sci Rep. 2024 Jul 22;14:16802. doi: 10.1038/s41598-024-65697-8 (PMC11263403; doi:10.1038/s41598-024-65697-8)
Supplement: Supplementary file 1 — Supplementary Information. [file 41598_2024_65697_MOESM1_ESM.xlsx]

## Sheet: Suppl. Table S1
	Supplementary Table S1: Assay list of initial testing with artificial DNA controls
	Target	Assay name	Sequence	Probe type	Reference
	Infectious hematopoietic necrosis virus, IHNV	IHNV N	F: AGAGCCAAGGCACTGTGCG		Purcell (primers): doi: 10.3354/dao02644 Hoferer (probe): DOI: 10.1111/jfd.12968
			R: TTCTTTGCGGCTTGGTTGA
			P: AGCGGGACAGGRATGACAATGGTG	BHQ
	Infectious pancreatic necrosis virus, IPNV	IPNV SP VP2	F: GCCAAGATGACCCAGTCCAT		K. Lockhart et al. / Fish & Shellfish Immunology 22 (2007) 151e156
			R: TGACAGCTTGACCCTGGTGAT
			P: CCGACCGAGAACAT	MGB
		IPNV Tapia	F: GTTGATMMASTACACCGGAG		Tapia et al. 2015: doi: 10.3354/dao02912
			R: AGGTCHCKTATGAAGGAGTC
			P: TACATAGGCAAAACCAAAGGAGACAC	3IABkFQ
		IPNV	F: GCAACTTACTTGAGATCCATTATGCT		Bass et al., 2017: https://doi.org/10.1111/jfd.12607
			R: AGACCTCTAAGTTGTATGACGAGGTCTCT
			P: CGAGAATGGGCCAGCAAGCA	MGB
	Infectious salmon anemia virus, ISAV	MS ISAV	F: CTACACAGCAGGATGCAGATGT		Snow 2006: Development, application and validation of a TaqMan real-time RT-PCR assay for detection of infectious salmon anaemia virus (ISAV) in Atlantic salmon (Salmo salar)
			R: CAGGATGCCGGAAGTCGAT
			P: CATCGTCGCTGCAGTTC	3IABkFQ
		isav7	F: TGGGATCATGTGTTTCCTGCTA		Markussen et al., 2008: https://doi.org/10.1016/j.virol.2008.01.019
			R: GAAAATCCATGTTCTCAGATGCAA
			P: CACATGACCCCTCGTC	MGB
	Piscine myocarditis virus, PMCV	PMCV	F: TTCCAAACAATTCGAGAAGCG		Løvoll et al. 2010: https://virologyj.biomedcentral.com/articles/10.1186/1743-422X-7-309
			R: ACCTGCCATTTTCCCCTCTT
			P: CCGGGTAAAGTATTTGCGTC	MGB
	Pan PRV	PanPRV	F: TGGGTAACTATCAGACAAGTAACAAC		Zhao et al. 2021: https://doi.org/10.3390/ pathogens10121548
			R: GTAGARTCGAGTCCGCCTTCAG
			P: CAATTTTGGGTAACTGGCGACGGCAATGA	MGB
	Piscine orthoreovirus genotype 1, PRV-1	PRV-1	F: TGCTAACACTCCAGGAGTCATTG		Palacios et al. 2010: https://doi.org/10.1371/journal.pone.0011487
			R: ACCTGCCATTTTCCCCTCTT
			P: CGCCGGTAGCTCC	MGB
	Piscine orthoreovirus genotype 3, PRV-3	L1PRV3	F: TACAGGTCGTGTTCCCGTTG		Sørensen et al., 2023: 10.3389/fvets.2023.1112466
			R: TCCAGCCACGAGGTAGATCA
			P: TTCAGGTTGGATGGAGCGCG	BHQ
	Salmon alphavirus 1, ,2 and 3	SAV QnsP1	F: CCGGCCCTGAACCAGTT		Andersen et al. 2007: https://link.springer.com/article/10.1007/s00705-007-1006-1
			R: GTAGCCAAGTGGGAGAAAGCT
			P: TCGAAGTGGTGGCCAG	MGB
	Salmon gill pox virus	sgpx	F: ATCCAAAATACGGAACATAAGCAAT		Gjessing et al. 2015: https://doi.org/10.1128/JVI.01174-15
			R: CAACGACAAGGAGATCAACGC
			P: CTCAGAAACTTCAAAGGA	BHQ
	Viral hemorrhagic septicemia virus, VHSV	VHSV Spjo	F: AAACTCGCAGGATGTGTGCGTCC		Jonstrup et al. 2012: https://doi.org/10.1111/j.1365-2761.2012.01416.x
			R: TCTGCGATCTCAGTCAGGATGAA
			P: TAGAGGGCCTTGGTGATCTTCTG	31ABkFQ
	Aeromonas salmonicida	ae_sal	F: TAAAGCACTGTCTGTTACC		Keeling et al. 2012: https://doi.org/10.1111/jfd.12014
			R: GCTACTTCACCCTGATTGG
			P: ACATCAGCAGGCTTCAGAGTCACTG	MGB
	Candidatus Branchiomonas cysticola	c_b_cys	F: AATACATCGGAACGTGTCTAGTG		Mitchell et al. 2013: DOI: 10.3354/dao02563
			R: GCCATCAGCCGCTCATGTG
			P: CTCGGTCCCAGGCTTTCCTCTCCCA	MGB
	Flavobacterium psychrophilum	fl_psy_p1	F: GAAGATGGAGAAGGTAATTTAGTTGATATT		Strepparava et al. 2014: Detection and quantification of Flavobacterium psychrophilum in water and fish tissue samples by quantitative real time PCR
			R: CAAATAACATCTCCTTTTTCTACAACTTGA
			P: AAACGGGTATTCTTCTTGCTACA	MGB
		fl_psy	F: GATCCTTATTCTCACAGTACCGTCAA		Bass et al., 2017: https://doi.org/10.1111/jfd.12607
			R: TGTAAACTGCTTTTGCACAGGAA
			P: AAACACTCGGTCGTGACC
	Piscichlamydia salmonis	pch_sal	F: TCACCCCCAGGCTGCTT		Nylund et al. 2008: DOI: 10.1007/s00705-008-0117-7
			R: GAATTCCATTTCCCCCTCTTG
			P: CAAAACTGCTAGACTAGAGT	MGB
	Piscirickettsia salmonis	pisck_sal	F: TCTGGGAAGTGTGGCGATAGA		Corbiel et al 2003: Development of TaqMan quantitative PCR assay for the identification of Piscirickettsia salmonis
			R. TCCCGACCTACTCTTGTTTCATC
			P: TGATAGCCCCGTACACGAAACGGCATA	MGB
	Red mark syndrome	mlo	GGCTCAACCCAAGAACTGCTT		Lloyd et al. 2011: https://doi.org/10.1111/j.1365-2761.2011.01285.x
			GTGCAACAGCGTCAGTGACT
			CCCAGATAACCGCCTTCGCCTCCG	BHQ
	Renibacterium salmoninarum	rs_msa	F: GGAGCAACTCCGGTTACTGGTA		Bruno et al 2007
			R: TGGCCGTCCTTGAACCAT
			P: TGGTCTGGCGACAACAACACGTATGGT	BHQ
		rs_abd	F: CTAAACGATTTCCCGGTCAA		Rhodes et al 2006: 10.3354/dao071179
			R: GATTTTGCCTGCTGGTATTTCC
			P: AAGCGCCAGCAGTCGACGGC	3lABkFQ
	Vibrio anguillarum	vi_ang	F: CCGTCATGCTATCTAGAGATGTATTTGA		Validation report, Kristi Miller 2016: Report on the performance evaluation of the Fluidigm BioMark platform for high-throughput microbe monitoring in Salmon
			R: CCATACGCAGCCAAAAATCA
			P: TCATTTCGACGAGCGTCTTGTTCAGC	MGB
	Vibrio salmonicida	vi_sal	F: GTGTGATGACCGTTCCATATTT		Validation report, Kristi Miller 2016: Report on the performance evaluation of the Fluidigm BioMark platform for high-throughput microbe monitoring in Salmon
			R: GCTATTGTCATCACTCTGTTTCTT
			P: TCGCTTCATGTTGTGTAATTAGGAGCGA	MGB
	Yersinia ruckeri	ye_ruc	F: TCCAGCACCAAATACGAAGG		Miller et al. 2017: https://doi.org/10.1093/conphys/cox036
			R: ACATGGCAGAACGCAGAT
			P: AAGGCGGTTACTTCCCGGTTCCC	BHQ

## Sheet: Suppl. Table S2
	Supplementary Table S2: Assay list for testing of reference isolates
	Target	Assay name	Sequence	Probe type	Reference
	Infectious hematopoietic necrosis virus, IHNV	IHNV N	F: AGAGCCAAGGCACTGTGCG		Purcell (primers): doi: 10.3354/dao02644 Hoferer (probe): DOI: 10.1111/jfd.12968
			R: TTCTTTGCGGCTTGGTTGA
			P: AGCGGGACAGGRATGACAATGGTG	BHQ
	Infectious pancreatic necrosis virus, IPNV	IPNV SP VP2	F: GCCAAGATGACCCAGTCCAT		K. Lockhart et al. / Fish & Shellfish Immunology 22 (2007) 151e156
			R: TGACAGCTTGACCCTGGTGAT
			P: CCGACCGAGAACAT	MGB
		IPNV Tapia	F: GTTGATMMASTACACCGGAG		Tapia et al. 2015: doi: 10.3354/dao02912
			R: AGGTCHCKTATGAAGGAGTC
			P: TACATAGGCAAAACCAAAGGAGACAC	3IABkFQ
		IPNV	F: GCAACTTACTTGAGATCCATTATGCT		Bass et al., 2017: https://doi.org/10.1111/jfd.12607
			R: AGACCTCTAAGTTGTATGACGAGGTCTCT
			P: CGAGAATGGGCCAGCAAGCA	MGB
	Infectious salmon anemia virus, ISAV	MS ISAV	F: CTACACAGCAGGATGCAGATGT		Snow 2006: Development, application and validation of a TaqMan real-time RT-PCR assay for detection of infectious salmon anaemia virus (ISAV) in Atlantic salmon (Salmo salar)
			R: CAGGATGCCGGAAGTCGAT
			P: CATCGTCGCTGCAGTTC	3IABkFQ
		isav7	F: TGGGATCATGTGTTTCCTGCTA		Markussen et al., 2008: https://doi.org/10.1016/j.virol.2008.01.019
			R: GAAAATCCATGTTCTCAGATGCAA
			P: CACATGACCCCTCGTC	MGB
	Onchorhynchus masou herpesvirus, OMV	OMV	F: GCCTGGACCACAATCTCAATG		Lennox et al. 2020: https://doi.org/10.1111/jfd.13170
			R: CGAGACAGTGTGGCAAGACAAC
			P: CCAACAGGATGGTCATTA	MGB
	Piscine myocarditis virus, PMCV	PMCV	F: TTCCAAACAATTCGAGAAGCG		Løvoll et al. 2010: https://virologyj.biomedcentral.com/articles/10.1186/1743-422X-7-309
			R: ACCTGCCATTTTCCCCTCTT
			P: CCGGGTAAAGTATTTGCGTC	MGB
	Pan PRV	PanPRV	F: TGGGTAACTATCAGACAAGTAACAAC		Zhao et al. 2021: https://doi.org/10.3390/ pathogens10121548
			R: GTAGARTCGAGTCCGCCTTCAG
			P: CAATTTTGGGTAACTGGCGACGGCAATGA	MGB
	Piscine orthoreovirus genotype 1, PRV-1	PRV-1	F: TGCTAACACTCCAGGAGTCATTG		Palacios et al. 2010: https://doi.org/10.1371/journal.pone.0011487
			R: ACCTGCCATTTTCCCCTCTT
			P: CGCCGGTAGCTCC	MGB
	Piscine orthoreovirus genotype 3, PRV-3	L1PRV3	F: TACAGGTCGTGTTCCCGTTG		Sørensen et al., 2023: 10.3389/fvets.2023.1112466
			R: TCCAGCCACGAGGTAGATCA
			P: TTCAGGTTGGATGGAGCGCG	BHQ
	Salmon alphavirus 1, ,2 and 3	SAV QnsP1	F: CCGGCCCTGAACCAGTT		Andersen et al. 2007: https://link.springer.com/article/10.1007/s00705-007-1006-1
			R: GTAGCCAAGTGGGAGAAAGCT
			P: TCGAAGTGGTGGCCAG	MGB
	Salmon gill pox virus	sgpx	F: ATCCAAAATACGGAACATAAGCAAT		Gjessing et al. 2015: https://doi.org/10.1128/JVI.01174-15
			R: CAACGACAAGGAGATCAACGC
			P: CTCAGAAACTTCAAAGGA	BHQ
	Viral hemorrhagic septicemia virus, VHSV	VHSV Spjo	F: AAACTCGCAGGATGTGTGCGTCC		Jonstrup et al. 2012: https://doi.org/10.1111/j.1365-2761.2012.01416.x
			R: TCTGCGATCTCAGTCAGGATGAA
			P: TAGAGGGCCTTGGTGATCTTCTG	31ABkFQ
	Aeromonas salmonicida	ae_sal	F: TAAAGCACTGTCTGTTACC		Keeling et al. 2012: https://doi.org/10.1111/jfd.12014
			R: GCTACTTCACCCTGATTGG
			P: ACATCAGCAGGCTTCAGAGTCACTG	MGB
	Candidatus Branchiomonas cysticola	c_b_cys	F: AATACATCGGAACGTGTCTAGTG		Mitchell et al. 2013: DOI: 10.3354/dao02563
			R: GCCATCAGCCGCTCATGTG
			P: CTCGGTCCCAGGCTTTCCTCTCCCA	MGB
	Flavobacterium psychrophilum	fl_psy_p1	F: GAAGATGGAGAAGGTAATTTAGTTGATATT		Strepparava et al. 2014: Detection and quantification of Flavobacterium psychrophilum in water and fish tissue samples by quantitative real time PCR
			R: CAAATAACATCTCCTTTTTCTACAACTTGA
			P: AAACGGGTATTCTTCTTGCTACA	MGB
		fl_psy	F: GATCCTTATTCTCACAGTACCGTCAA		Bass et al., 2017: https://doi.org/10.1111/jfd.12607
			R: TGTAAACTGCTTTTGCACAGGAA
			P: AAACACTCGGTCGTGACC
	Piscichlamydia salmonis	pch_sal	F: TCACCCCCAGGCTGCTT		Nylund et al. 2008: DOI: 10.1007/s00705-008-0117-7
			R: GAATTCCATTTCCCCCTCTTG
			P: CAAAACTGCTAGACTAGAGT	MGB
	Piscirickettsia salmonis	pisck_sal	F: TCTGGGAAGTGTGGCGATAGA		Corbiel et al 2003: Development of TaqMan quantitative PCR assay for the identification of Piscirickettsia salmonis
			R. TCCCGACCTACTCTTGTTTCATC
			P: TGATAGCCCCGTACACGAAACGGCATA	MGB
	Red mark syndrome	mlo	GGCTCAACCCAAGAACTGCTT		Lloyd et al. 2011: https://doi.org/10.1111/j.1365-2761.2011.01285.x
			GTGCAACAGCGTCAGTGACT
			CCCAGATAACCGCCTTCGCCTCCG	BHQ
	Renibacterium salmoninarum	rs_msa	F: GGAGCAACTCCGGTTACTGGTA		Bruno et al 2007
			R: TGGCCGTCCTTGAACCAT
			P: TGGTCTGGCGACAACAACACGTATGGT	BHQ
		rs_abc	F: CTAAACGATTTCCCGGTCAA		Rhodes et al 2006: 10.3354/dao071179
			R: GATTTTGCCTGCTGGTATTTCC
			P: AAGCGCCAGCAGTCGACGGC	3lABkFQ
	Vibrio anguillarum	vi_ang	F: CCGTCATGCTATCTAGAGATGTATTTGA		Validation report, Kristi Miller 2016: Report on the performance evaluation of the Fluidigm BioMark platform for high-throughput microbe monitoring in Salmon
			R: CCATACGCAGCCAAAAATCA
			P: TCATTTCGACGAGCGTCTTGTTCAGC	MGB
	Vibrio salmonicida	vi_sal	F: GTGTGATGACCGTTCCATATTT		Validation report, Kristi Miller 2016: Report on the performance evaluation of the Fluidigm BioMark platform for high-throughput microbe monitoring in Salmon
			R: GCTATTGTCATCACTCTGTTTCTT
			P: TCGCTTCATGTTGTGTAATTAGGAGCGA	MGB
	Yersinia ruckeri	ye_ruc	F: TCCAGCACCAAATACGAAGG		Miller et al. 2017: https://doi.org/10.1093/conphys/cox036
			R: ACATGGCAGAACGCAGAT
			P: AAGGCGGTTACTTCCCGGTTCCC	BHQ
	Tetracapsuloides bryosalmonae, PKD	te_bry	F: GCGAGATTTGTTGCATTTAAAAAG		Bettge et al 2009
			R: GCACATGCAGTGTCCAATCG
			P: CAAAATTGTGGAACCGTCCGACTACGA	MGB
	Elongation factor 1 alpha	ELF1a	F: CCCCTCCAGGATGTCTACAAA		Jonstrup et al 2013
			R: CACACGGCCCACGGGTACT
			P: ATCGGCGGTATTGGAAC	BHQ

## Sheet: Suppl. Table S3
	Supplementary Table S3: HT-qPCR results of isolate testing
	Sample number	Type	Isolate	Pathogen	Fluidigm Ct value (median)	Reference
	22-92-1	CFU	22-28-1A	Aeromonas salmonicida	3.25	Diagnostic material from DK NRL
	22-92-2	CFU	21-5956-1A	Aeromonas salmonicida	3.24	Diagnostic material from DK NRL
	22-92-3	CFU	21-9697-3A1	Flavobacterium psychrophilum	2.5	Diagnostic material from DK NRL
	22-92-4	CFU	21-9705-1	Flavobacterium psychrophilum	2.5	Diagnostic material from DK NRL
	22-92-5	CFU	5692	Piscirickettsia salmonis	2.5	Diagnostic material from DK NRL
	22-92-6	CFU	21-1446-4B	Renibacterium salmoninarum	2.5	Diagnostic material from DK NRL
	22-92-7	CFU	21-5956-1B	Vibrio anguillarum	No Ct	Diagnostic material from DK NRL
	22-92-8	CFU	21-5418-5B	Vibrio anguillarum	No Ct	Diagnostic material from DK NRL
	22-92-10	CFU	21-5957-1B	Yersinia ruckeri	2.5	Diagnostic material from DK NRL
	22-92-11	CFU	21-5432-5A	Yersinia ruckeri	2.5	Diagnostic material from DK NRL
	22-92-15	Tissue control	15-17010	PKD	11.2971	Vendramin, N., Cuenca, A., Priess, C., Olesen, N. J., & Iburg, T. (2021). PKD diagnostic results from an Interlaboratory Proficiency Test. Bulletin of the European Association of Fish Pathologists, 41(2), 70-80
	22-92-18	Cell supernatant	00-7812	OMV	10.5497	EURL for fish diseases repository, received from Japan.
	22-92-41	Tissue control		MLO	17.0294	Schmidt, J.G., N.H. Henriksen, and N.J. Olesen. 2021. “Antibiotic treatment alleviates red mark syndrome symptoms in rainbow trout (Oncorhynchus mykiss) and reduces load of Midichloria-like organism.” Aquaculture 532 (February): 736008
	22-92-12	Tissue control	2013-50-28220	PRV-1	prv1: 25,92 pan-prv: 20,71	Vendramin, N., Alencar, A. L. F., Iburg, T. M., Dahle, M. K., Wessel, O., Olsen, A. B., Rimstad, E. and Olesen, N. J. 2018. Piscine orthoreovirus infection in Atlantic salmon (Salmo salar) protects against subsequent challenge with infectious hematopoietic necrosis virus (IHNV). Vet. Res. 49(1): 30.
	22-92-13	Tissue control	18-16302-49	PRV-3	L1PRV3: 12,32 pan-prv: 11,82	Sørensen, J., Cuenca, A., Olsen, A. B., Skovgaard, K., Iburg, T. M., Olesen, N. J. and Vendramin, N. Decreased water temperature enhance Piscine orthoreovirus genotype 3 replication and severe heart pathology in experimentally infected rainbowt rout. Front.Vet.Sci.
	22-92-16	Cell supernatant	SP	IPN	IPNV: 17,95 IPNV Tapia: 29,36	Dopazo CP. The Infectious Pancreatic Necrosis Virus (IPNV) and its Virulence Determinants: What is Known and What Should be Known. Pathogens. 2020 Feb 4;9(2):94. doi: 10.3390/pathogens9020094. PMID: 32033004; PMCID: PMC7168660.
	22-92-17	Cell supernatant	AB	IPN	IPNV: No Ct IPNV Tapia: 32,07	Dopazo CP. The Infectious Pancreatic Necrosis Virus (IPNV) and its Virulence Determinants: What is Known and What Should be Known. Pathogens. 2020 Feb 4;9(2):94. doi: 10.3390/pathogens9020094. PMID: 32033004; PMCID: PMC7168660.
	22-92-19	Cell supernatant	Fø ISA F211-198	ISA	isav7: 18,67 isav_snow: 24,32	CUNNINGHAM C.O., GREGORY A., BLACK J., SIMPSOM I. & RAYNARD R.S. (2002). A novel variant of the infectious salmon anaemia virus (ISAV) haemagglutinin gene suggests mechanisms for virus diversity. Bull. Eur. Assoc. Fish Pathol., 22, 366–374.
	22-92-20	Cell supernatant	Iceland 15-19852	VHS	12.1666	Guðmundsdóttir S, Vendramin N, Cuenca A, Sigurðardóttir H, Kristmundsson A, Iburg TM, Olesen NJ. Outbreak of viral haemorrhagic septicaemia (VHS) in lumpfish (Cyclopterus lumpus) in Iceland caused by VHS virus genotype IV. J Fish Dis. 2019 Jan;42(1):47-62. doi: 10.1111/jfd.12910. Epub 2018 Nov 5. PMID: 30397920; PMCID: PMC7379627.
	22-92-21	Cell supernatant	DK-3592B Ia (MF594520)	VHS	9.27889	Validation of a novel one-step reverse transcription polymerase chain reaction method for detecting viral haemorrhagic septicaemia virus. Hyoung Jun Kim, Argelia Cuenca, Niels Jørgen Olesen
	22-92-22	Cell supernatant	DK-Ip8 Ib (MF594537)	VHS	14.81	Mortensen, H. F., Heuer, O. E., Lorenzen, N., Otte, L., & Olesen, N. J. (1999). Isolation of viral haemorrhagic septicaemia virus (VHSV) from wild marine fish species in the Baltic Sea, Kattegat, Skagerrak and the North Sea. Virus Research, 63(1–2), 95–106. https://doi.org/10.1016/S0168-1702(99)00062-3
	22-92-23	Cell supernatant	FIN-ka 422/00 Id (MF594553)	VHS	11.2685	Raja-Halli, M.; Vehmas, T.K.; Rimaila-Pärnänen, E.; Sainmaa, S.; Skall, H.F.; Olesen, N.J.; Tapiovaara, H. Viral haemorrhagic septicaemia (VHS) outbreaks in Finnish rainbow trout farms. Dis. Aquat. Organ. 2006, 72, 201–211
	22-92-24	Cell supernatant	TR206239-1 Ie (MF594557)	VHS	14.556	to T, Kurita J, Sano M, Skall HF, Lorenzen N, Einer-Jensen K et al. Typing of viral hemorrhagic septicemia virus by monoclonal antibodies. Journal of General Virology. 2012;93(Pt 12):2546-2557. doi: 10.1099/vir.0.043091-0
	22-92-25	Cell supernatant	DK Ip52 II (MF594557)	VHS	15.5477	Mortensen et al. (1999)
	22-92-26	Cell supernatant	NO-2007-50-385 IIIb (MF594572)	VHS	16.5239	Dale et al. (2009)
	22-92-27	Cell supernatant	DK4p168 IIIa (MF594564)	VHS	10.5403	Mortensen et al. (1999)
	22-92-28	Cell supernatant	Port Angels IVa	VHS	17.878	USGS (unpubl.)
	22-92-29	Cell supernatant	Glesvaer/2/90	ISA	isav7: 13,26 isav_snow: 17,46	Falk, K., E. Namork, and B. H. Dannevig. 1998. Characterization and applications of a monoclonal antibody against infectious salmon anaemia virus. Dis. Aquat. Organ. 34:77–85.
	22-92-30	Cell supernatant	17-10023-3 SAV3	SAV	15.6694	TaksdalT,BangJensenB,BöckermanI,McloughlinMF,HjortaasMJ, RamstadA,etal.MortalityandweightlossofAtlanticsalmon,Salmonsalar L.,experimentallyinfectedwithsalmonidalphavirussubtype2andsubtype 3isolatesfromNorway.JFishDis.2015;38:1047–61.
	22-92-31	Cell supernatant	17-10023-1 SAV2	SAV	16.5101	TaksdalT,BangJensenB,BöckermanI,McloughlinMF,HjortaasMJ, RamstadA,etal.MortalityandweightlossofAtlanticsalmon,Salmonsalar L.,experimentallyinfectedwithsalmonidalphavirussubtype2andsubtype 3isolatesfromNorway.JFishDis.2015;38:1047–61.
	22-92-33	Cell supernatant	BLK94 up	IHN	10.2303	Black A, Breyta R, Bedford T, Kurath G. Geography and host species shape the evolutionary dynamics of U genogroup infectious hematopoietic necrosis virus. Virus Evol. 2016 Dec 26;2(2):vew034. doi: 10.1093/ve/vew034. PMID: 29492278; PMCID: PMC5822886.
	22-92-34	Cell supernatant	Dw10 uc	IHN	13.8559	Rachel Breyta, Allison Black, John Kaufman, Gael Kurath,Spatial and temporal heterogeneity of infectious hematopoietic necrosis virus in Pacific Northwestsalmonids,Infection, Genetics and Evolution,Volume 45,2016,Pages 347-358,ISSN 1567-1348,https://doi.org/10.1016/j.meegid.2016
	22-92-35	Cell supernatant	C18 I	IHN	13.0628	Cuenca, A., Vendramin, N., & Olesen, N. J. (2020). Analytical validation of one-step realtime RT-PCR for detection of infectious hematopoietic necrosis virus (IHNV). Bulletin of The European Association of Fish Pathologists, 40(6), 261-272.
	22-92-36	Cell supernatant	4008	IHN	12.1597	Cuenca, A., Vendramin, N., & Olesen, N. J. (2020). Analytical validation of one-step realtime RT-PCR for detection of infectious hematopoietic necrosis virus (IHNV). Bulletin of The European Association of Fish Pathologists, 40(6), 261-272.
	22-92-37	Cell supernatant	R+Nag C6a	IHN	11.5667	Cuenca, A., Vendramin, N., & Olesen, N. J. (2020). Analytical validation of one-step realtime RT-PCR for detection of infectious hematopoietic necrosis virus (IHNV). Bulletin of The European Association of Fish Pathologists, 40(6), 261-272.
	22-92-38	Tissue control	19-878	PMCV	23.805	Field outbreak, Ireland 2019
	22-92-39	Tissue control		PRV-2	14.9127	Takano T., Nawata A., Sakai T., Matsuyama T., Ito T., Kurita J., Terashima S., Yasuike M., Nakamura Y., Fujiwara A., et al. Full-Genome Sequencing and Confirmation of the Causative Agent of Erythrocytic Inclusion Body Syndrome in Coho Salmon Identifies a New Type of Piscine Orthoreovirus. PLoS ONE. 2016;11:e0165424. doi: 10.1371/journal.pone.0165424.
	22-92-40	Tissue control		POX	15.0009	Norwegian Veterinary Institute, Oslo

## Sheet: Suppl. Table S4
	Supplementary Table S4: Overview of tissue samples used for tissue testing and the Ct values given by HT-qPCR and qPCR.
	Sample no.	Tissue	Pathogen	Reference	Extraction method	Fluidigm Ct value (median)	Std. qPCR Ct value
	20-2762-146	Heart	PRV-3	Sørensen et al. 2023	IndiMag Pathogens	L1PRV3: No Ct | Pan-PRV: 24.1	32.16
	20-2762-147	Heart	PRV-3		IndiMag Pathogens	L1PRV3: No Ct | Pan-PRV: 24.9	35.89
	20-2762-148	Heart	PRV-3		IndiMag Pathogens	L1PRV3: No Ct | Pan-PRV: No Ct	No Ct
	20-2762-142	Heart	PRV-3		IndiMag Pathogens	L1PRV3: 13.83 | Pan-PRV: 12.6	18.95
	20-2762-144	Heart	PRV-3		IndiMag Pathogens	L1PRV3: 12.62 | Pan-PRV: 11.2	19.89
	20-2762-194	Heart	PRV-3		IndiMag Pathogens	L1PRV3: 18.31 | Pan-PRV: 16.3	25.3
	20-2762-76	Heart	Negative control		IndiMag Pathogens	No Ct	No Ct
	20-2762-77	Heart	Negative control		IndiMag Pathogens	No Ct	No Ct
	23-230-47	Heart, spleen, kidney	IHNV	Toffan et al. 2023	IndiMag Pathogens	9.56755	16.07
	23-230-48	Heart, spleen, kidney	IHNV		IndiMag Pathogens	9.2442	16.37
	23-230-49	Heart, spleen, kidney	IHNV		IndiMag Pathogens	10.1683	17.23
	23-230-247	Heart, spleen, kidney	IHNV		IndiMag Pathogens	25.1634	33.11
	23-230-245	Heart, spleen, kidney	IHNV		IndiMag Pathogens	25.4411	32.74
	23-230-255	Heart, spleen, kidney	IHNV		IndiMag Pathogens	21.0529	27.07
	195-96A	Kidney	R. salmoninarum	Alonso et al. 2023	NucleoMag Vet	21.9046	15
	195-96B	Kidney	R. salmoninarum		NucleoMag Vet	20.2476	14
	195-95A	Kidney	R. salmoninarum		NucleoMag Vet	24.4814	NA
	195-94A	Kidney	R. salmoninarum		NucleoMag Vet	22.02	36
	195-94B	Kidney	R. salmoninarum		NucleoMag Vet	NA	33
	195-95B	Kidney	R. salmoninarum		NucleoMag Vet	NA	35.7
	M27.4K	Kidney	F. psychrophilum	Donati et al. 2023 (EAFP)	DNA mini kit	13.31	29
	M39.4S	Spleen	F. psychrophilum		DNA mini kit	20.6166	20
	M39.4K	Kidney	F. psychrophilum		DNA mini kit	26.1907	26
	M27.4S	Spleen	F. psychrophilum		DNA mini kit	25,57 (1 of 2 replicates)	35
	M39.4B	Brain	F. psychrophilum		DNA mini kit	24.0521	31
	M27.4B	Brain	F. psychrophilum		DNA mini kit	28,81 (1 of 2 replicates)	31
	19-13268-13	Heart, spleen	A. salmonicida	Sepúlveda et al., in preparation	NucleoMag Vet	12.3	NA
	19-13268-14	Heart, spleen	F. psychrophilum	Donati et al. 2021	NucleoMag Vet	10.959	NA
	19-13268-15	Heart, spleen	F. psychrophilum		NucleoMag Vet	12.3617	NA
	19-13268-16	Heart, spleen	F. psychrophilum		NucleoMag Vet	12.4597	NA
	19-13268-17	Heart, spleen	F. psychrophilum		NucleoMag Vet	13.7231	NA
	19-13268-18	Heart, spleen	F. psychrophilum		NucleoMag Vet	13.2321	NA
	19-13268-19	Heart, spleen	F. psychrophilum		NucleoMag Vet	13.4259	NA
	19-13268-20	Heart, spleen	F. psychrophilum		NucleoMag Vet	16.4353	NA
	19-13268-21	Heart, spleen	F. psychrophilum		NucleoMag Vet	13.4103	NA
	19-13268-22	Heart, spleen	V. anguillarum	Sepúlveda et al. 2022: 10.1016/j.fsi.2022.09.072	NucleoMag Vet	No Ct	NA
	19-13268-23	Heart, spleen	V. anguillarum		NucleoMag Vet	No Ct	NA
	19-13268-24	Heart, spleen	V. anguillarum		NucleoMag Vet	No Ct	NA
	19-13268-25	Heart, spleen	V. anguillarum		NucleoMag Vet	No Ct	NA
	19-13268-26	Heart, spleen	V. anguillarum		NucleoMag Vet	No Ct	NA
	19-13268-27	Heart, spleen	V. anguillarum		NucleoMag Vet	No Ct	NA
	19-13268-28	Heart, spleen	V. anguillarum		NucleoMag Vet	No Ct	NA
	19-13268-29	Heart, spleen	V. anguillarum		NucleoMag Vet	No Ct	NA
	19-13268-30	Heart, spleen	V. anguillarum		NucleoMag Vet	No Ct	NA
	19-13268-31	Heart, spleen	V. anguillarum		NucleoMag Vet	No Ct	NA
	PA NTC	Low EDTA TE-buffer				No Ct	NA
	IFC NTC	Low EDTA TE-buffer				No Ct	NA

## Sheet: Suppl. Table S5
	Supplementary Table S5: Sequences of artificial controls
	v_ang-rlo-RS_ABD:
	TTCATAGTGGGAATATGTTATCCGCACTGTCCGTCATGCTATCTAGAGATGTATTTGATAGGTATGGTCATTTCGACGAGCGTCTTGTTCAGCTACAGGATTTTGATTTTTGGCTGCGTATGGCCTCTAATGATGATCTTAATTTATTGACCGCTGCTTAGCAAGTCAGAAGTGAAATCCTTGGGCTCAACCCAAGAACTGCTTTTGAAACTGCTAAGCTTGAGTACTGTAGAGGATAGCGGAATTCCTAGTGTAGAGGTGAAATTCGTAGATATTAGGAGGAACACCGGAGGCGAAGGCGGTTATCTGGGCAGTCACTGACGCTGTTGCACGAAAGCGTGGGGAGCAAACAGGATTAGATAAGCGGCAAAAGCATTCTGATCGAGGCCGTCACTAAAC…
	ye_ruc-v_sal-RS_MSA:
	ATCGATGATATCGAAGGCGCATGGAACTCCAGCACCAAATACGAAGGTGGTAACAAAGGCCATCGTCCCGCAGTAAAAGGCGGTTACTTCCCGGTTCCCCCAGTTGATTCCGCGCAAGATCTGCGTTCTGCCATGTGTTTAACCATGGAAGATATGGGTCTGGTTGTCAATAAAACAATGCCACACCAACACTTAAGTGTGATGACCGTTCCATATTTAATGTCGCTTCATGTTGTGTAATTAGGAGCGATACTCTGTAAAGTTATACAGGTTTACCTAAATAATTACCCTGTTATAGTTTTCTAAAATAAAGAAACAGAGTGATGACAATAGCTTTAAAAGTAGGTTGTAAATATTAGTTATCTGACCAACACCCAGATATCCATGCACCAGATGGAG…
	pch_sal-fl_psy_p1-ae_sal:
	AAGTTGGACGTTAAATCTTGGGGCTCACCCCCAGGCTGCTTCCAAAACTGCTAGACTAGAGTTCAAGAGGGGGAAATGGAATTCCACAAGTAGCGGTGAAATGCGTAGATTAAAAACTGTAAAAGGTGAAGATGGAGAAGGTAATTTAGTTGATATTGTAATTTCTCGTTCTACAGAAATGAAATTAATCGACCAAAAAACGGGTATTCTTCTTGCTACAAATAATATTCCTTACGGTTCAAGTATTTATGTAAATGACGCTCAAGTTGTAGAAAAAGGAGATGTTATTTGTAAATGGGATCCATATAATGGGTACTGTATTGGTTACCCGTAAAGCACTGTCTGTTACCCTGCCAAGCGGTGGTGCAGTGACTCTGAAGCCTGCTGATGTTGCTGCTG…
	pisck_sal-fl_psy-c_b_cys:
	AGCCCAAAAGTTTATTATGTTGTAGTGGAACACTCTGGGAAGTGTGGCGATAGAGGGTGATAGCCCCGTACACGAAACGGCATATTAGATGAAACAAGAGTAGGTCGGGACACGTGTTATCCTGATTGAAGATGGGGGGAGCCATGCCGCGTGCAGGATGACGGTCCTATGGATTGTAAACTGCTTTTGCACAGGAAGAAACACTCGGTCGTGACCGAGCTTGACGGTACTGTGAGAATAAGGATCGGCTAACTCCGTGCCAGCAGCCGCGGTAATATGTTGGCGGCGAGTAGCGGACGGGTGAGTAATACATCGGAACGTGTCTAGTGGTGGGGGATAACTTAGCGAAAGTTAAGCTAATACCGCATAAGCTTGGGAGAGGAAAGCCTGGGACCGAGA…

## Sheet: Suppl. Figure S1
		Supplementary Figure S1: Pilot study gill microbiome (Farm A). Heat map of microbial community by 16s rRNA gene sequencing, divided by time-point. Each time-point consists of three samples, each a pool of ten fish. Heatmap shows normalized read-count, presented as relative abundance in percentage. The figure was generated using DNAsense application (https://dnasense.shinyapps.io/dnasense/)

## Sheet: Suppl. Figure S2
			Supplementary Figure S2:Main study, Farm B. Each symbol shows the median value of each time point per pathogen. Square = gills, circle = internal organs, triangle = water. In the cases where the triangle is white, not all three replicates were positive and the sample is thus considered negative. The figure was generated using GraphPad Prism 10 (version 10.2.3 (403)) and Inkscape 1.2.2 (732a01da63…
